# Supplementary material for: Justice beliefs for self and others: Associations with positive and negative affectivity in African Americans and White Americans
Source: PLoS One. 2024 Feb 26;19(2):e0297762. doi: 10.1371/journal.pone.0297762 (PMC10896541; doi:10.1371/journal.pone.0297762)
Supplement: S1 File — (CSV) [file pone.0297762.s001.csv]

ODJW1	ODJW2	ODJW3	ODJW4	OPJW1	OPJW2	OPJW3	OPJW4	SDJW1	SDJW2	SDJW3	SDJW4	SPJW1	SPJW2	SPJW3	SPJW4	PA1	PA3	PA5	PA9	PA10	PA12	PA14	PA16	PA17	PA19	NA2	NA4	NA6	NA7	NA8	NA9	NA13	NA15	NA18	NA20	Gender	Age	Ethnic	Education	Income	other	self	djother	pjother	pjself	djself	pa	na
5	3	3	4	3	3	4	5	3	4	3	3	4	4	5	3	3	3	3	3	3	4	5	4	5	2	1	1	1	1	1	1	1	1	1	1	1	50	4	3	3	30	29	15	15	16	13	35	10
6	6	6	6	5	6	6	6	6	6	6	6	6	6	6	6	4	3	5	4	3	3	5	5	4	4	1	1	1	1	1	1	1	1	1	1	2	44	4	4	2	47	48	24	23	24	24	40	10
6	4	2	5	3	3	3	3	6	6	6	6	3	3	3	3	4	4	4	5	5	4	5	5	5	5	1	1	1	1	1	1	1	1	1	1	2	73	4	5	4	29	36	17	12	12	24	46	10
4	4	4	4	4	4	4	4	4	4	4	4	4	4	4	4	5	5	5	5	5	5	5	5	3	5	1	1	1	1	1	1	1	1	1	1	2	37	4	2	1	32	32	16	16	16	16	48	10
3	3	3	3	3	3	5	4	3	3	4	3	4	3	5	4	5	5	5	5	5	5	5	5	5	5	1	1	1	1	1	1	1	1	1	1	2	38	4	4	2	27	29	12	15	16	13	50	10
3	5	5	6	3	3	5	6	3	3	6	3	3	3	4	4	5	5	5	5	5	5	5	5	5	5	1	1	1	1	1	1	1	1	1	1		33	4	4	5	36	29	19	17	14	15	50	10
1	1	4	6	2	2	2	2	2	2	4	5	4	3	5	5	5	5	5	5	5	5	5	5	5	5	1	1	1	1	1	1	1	1	1	1	2	60	4	4	4	20	30	12	8	17	13	50	10
4	4	2	2	4	4	4	4	4	2	2	2	4	2	2	2	4	3	5	5	3	5	5	5	5	4	1	1	2	1	1	1	1	1	1	1	2	54	4	4	6	28	20	12	16	10	10	44	11
4	4	4	5	4	5	5	5	4	6	6	6	6	6	6	6	5	4	5	4	5	5	5	5	5	5	1	2	1	1	1	1	1	1	1	1	1	55	4	2	2	36	46	17	19	24	22	48	11
5	5	5	5	6	6	5	6	6	6	7	7	6	6	6	6	4	5	5	5	5	5	5	5	5	5	1	1	1	1	1	2	1	1	1	1	1	46	4	4	2	43	50	20	23	24	26	49	11
2	1	2	2	4	3	2	2	1	1	1	1	2	2	2	2	2	1	3	1	1	2	1	1	2	1	2	1	1	1	1	2	1	1	1	1	2	36	4	4	5	18	12	7	11	8	4	15	12
2	2	2	2	3	3	4	4	5	6	5	6	6	5	6	6	3	2	2	2	2	2	2	3	2	2	1	1	2	1	1	2	1	1	1	1	2		4	4	6	22	45	8	14	23	22	22	12
4	4	5	4	5	5	5	5	5	5	5	5	5	6	5	5	5	4	4	4	4	4	5	4	4	4	2	1	1	1	1	2	1	1	1	1	2	57	4	4	4	37	41	17	20	21	20	42	12
6	6	3	3	5	2	2	5	7	3	2	5	5	2	3	3	4	3	4	4	3	4	3	3	4	3	2	1	1	1	1	2	1	2	1	1	1	60	4	4	4	32	30	18	14	13	17	35	13
6	5	4	4	5	5	5	5	3	5	4	3	4	5	5	5	3	2	4	4	4	4	4	4	4	3	1	1	2	1	1	1	1	3	1	1	2	47	4	4	2	39	34	19	20	19	15	36	13
6	5	6	6	3	3	4	4	2	2	5	2	5	2	6	6	4	3	2	4	5	5	5	5	5	2	1	1	1	2	1	2	1	2	1	1	2	60	4	3	4	37	30	23	14	19	11	40	13
5	5	6	6	5	3	3	3	5	5	6	3	2	2	5	5	5	4	4	4	4	4	4	4	4	4	1	1	1	2	1	2	1	1	1	2	2	57	4	4	2	36	33	22	14	14	19	41	13
6	4	5	5	2	3	4	4	6	5	5	5	5	5	7	6	4	3	4	4	4	5	5	5	4	3	1	1	2	1	1	2	2	1	1	1	2	46	4	3	4	33	44	20	13	23	21	41	13
2	2	2	2	2	3	3	2	2	3	3	3	4	4	4	3	3	3	3	5	5	5	5	4	5	5	2	1	1	3	1	1	1	1	1	1	2	34	4	4	2	18	26	8	10	15	11	43	13
3	2	2	2	2	2	3	3	6	7	7	7	2	2	3	2	5	3	5	5	3	4	5	5	5	3	1	1	2	2	1	2	1	1	1	1	2	39	4	3	2	19	36	9	10	9	27	43	13
2	2	2	4	3	3	3	4	3	4	5	5	4	2	5	5	4	3	5	5	5	4	5	5	5	3	2	2	1	1	1	2	1	1	1	1	2	32	4	3	4	23	33	10	13	16	17	44	13
1	1	1	1	1	1	1	1	1	1	1	1	1	1	1	1	4	2	2	2	2	4	3	4	4	2	2	2	1	1	1	2	1	2	1	1	2	55	4	3	1	8	8	4	4	4	4	29	14
6	6	6	6	4	5	5	5	6	6	6	6	5	6	6	6	4	3	4	3	4	3	3	5	4	3	2	2	1	1	1	2	1	1	2	1	2	45	4	3	2	43	47	24	19	23	24	36	14
6	6	5	4	6	6	5	6	5	5	6	6	6	6	5	6	4	4	4	4	2	4	4	4	4	5	1	3	1	1	2	2	1	1	1	1	1	55	4	2	3	44	45	21	23	23	22	39	14
3	5	5	6	6	3	6	6	6	3	6	6	6	6	6	6	4	4	4	3	5	5	4	5	5	4	2	3	1	1	1	1	1	2	1	1	2	62	4	2	2	40	45	19	21	24	21	43	14
7	7	7	7	5	5	4	4	7	7	7	7	3	6	6	6	5	3	5	5	1	5	5	5	5	5	2	1	2	1	1	1	2	1	2	1	1	51	4	3	2	46	49	28	18	21	28	44	14
5	5	5	5	3	3	3	6	3	2	6	4	3	3	3	3	5	2	5	5	5	5	5	5	5	5	2	2	1	1	2	2	1	1	1	1	2	49	4	2	1	35	27	20	15	12	15	47	14
5	3	2	2	5	4	5	3	7	7	7	7	7	7	7	7	5	4	5	4	5	4	5	5	5	5	1	1	1	1	1	1	1	5	1	1	2	50	4	4	3	29	56	12	17	28	28	47	14
7	7	7	7	7	7	7	7	7	7	7	7	7	7	7	7	5	5	5	5	5	5	5	4	5	4	1	3	1	1	3	1	1	1	1	1	1	42	4	2	3	56	56	28	28	28	28	48	14
7	7	7	7	4	4	4	4	7	7	7	7	7	7	7	7	5	5	5	5	5	5	5	5	5	5	1	1	1	1	3	1	1	3	1	1	2	53	4	3	2	44	56	28	16	28	28	50	14
4	4	3	4	3	4	4	4	4	4	4	4	4	4	4	4	3	2	3	2	3	3	2	3	3	3	1	2	1	1	1	5	1	1	1	1	2	35	4	4	3	30	32	15	15	16	16	27	15
6	6	5	5	3	4	5	5	7	7	6	6	6	6	6	6	3	3	4	3	5	5	3	4	3	2	1	2	1	2	1	2	1	3	1	1	2	48	4	3	1	39	50	22	17	24	26	35	15
5	4	6	5	4	4	5	5	5	4	6	5	4	4	4	4	4	3	3	2	4	4	3	5	5	4	2	2	1	1	1	3	1	2	1	1	2	21	4	3	3	38	36	20	18	16	20	37	15
6	5	5	6	5	5	5	6	5	5	6	6	6	6	6	6	3	4	5	2	2	4	4	5	4	5	1	1	1	3	2	1	1	3	1	1	2	33	4	4	3	43	46	22	21	24	22	38	15
2	2	3	4	3	4	4	4	5	5	4	3	4	5	4	4	4	4	4	5	3	4	4	4	5	4	2	1	1	1	1	2	1	3	2	1	2	47	4	4	5	26	34	11	15	17	17	41	15
2	2	2	4	3	3	4	4	6	7	7	6	7	7	7	7	5	2	4	4	5	4	4	5	5	3	2	2	1	2	2	1	2	1	1	1	2	37	4	3	3	24	54	10	14	28	26	41	15
5	5	5	5	6	5	5	6	6	6	6	6	5	5	6	5	4	4	4	4	5	4	5	4	4	4	2	1	1	2	1	2	1	2	1	2	2	28	4	4	2	42	45	20	22	21	24	42	15
6	6	7	7	6	6	7	7	5	5	5	6	7	6	7	6	5	4	3	5	4	4	3	5	5	5	2	1	1	1	1	1	1	4	2	1	2	24	4	3	3	52	47	26	26	26	21	43	15
5	5	5	5	4	3	5	5	5	6	6	6	5	5	6	6	2	3	3	3	3	4	4	4	5	3	1	1	2	2	1	3	1	2	1	2	2	40	4	3	6	37	45	20	17	22	23	34	16
6	5	5	6	6	5	5	5	6	4	5	5	6	5	4	4	3	3	4	4	3	3	5	4	3	3	2	2	1	2	1	2	1	2	1	2	2	30	4	3	2	43	39	22	21	19	20	35	16
4	5	5	5	5	5	5	4	5	5	5	5	5	5	5	5	3	3	3	3	4	3	4	5	4	3	1	2	1	1	3	2	2	1	2	1	2	28	4	5	2	38	40	19	19	20	20	35	16
3	3	3	3	3	3	3	3	3	3	4	3	4	4	4	4	4	5	3	4	4	3	3	3	4	3	1	1	2	2	1	2	1	3	1	2	1	41	4	2	2	24	29	12	12	16	13	36	16
6	5	5	5	2	2	5	6	5	6	6	6	3	2	3	3	4	4	4	4	4	4	4	4	4	4	2	1	2	2	1	2	1	2	1	2	2	42	4	4	2	36	34	21	15	11	23	40	16
6	6	6	6	7	6	6	6	6	5	6	6	6	6	6	6	4	5	2	5	4	4	5	4	4	5	1	2	2	2	1	1	3	1	2	1	2	57	4	4	2	49	47	24	25	24	23	42	16
1	1	1	1	2	3	3	4	7	6	6	6	5	5	5	5	4	2	4	5	4	5	5	5	5	5	2	2	1	1	1	2	1	4	1	1	2	49	4	2	2	16	45	4	12	20	25	44	16
6	6	5	6	6	5	5	6	6	6	6	6	6	5	6	6	5	4	5	4	5	5	5	5	4	4	2	3	1	1	1	2	1	2	1	2	1	39	4	3	3	45	47	23	22	23	24	46	16
6	6	6	5	5	4	4	4	6	5	6	5	5	4	4	4	3	3	2	3	3	1	3	4	3	4	1	1	2	2	2	1	2	2	2	2	2	52	4	2	2	40	39	23	17	17	22	29	17
5	6	5	5	5	5	6	6	6	2	2	5	7	6	6	6	4	3	3	3	4	4	5	4	4	3	2	3	2	1	1	3	1	2	1	1	2	59	4	2	2	43	40	21	22	25	15	37	17
6	3	3	5	5	5	5	5	5	2	3	2	5	3	4	4	4	3	4	4	2	4	4	5	5	5	2	3	1	2	1	2	1	2	2	2	1	48	4	4	2	37	28	17	20	16	12	40	18
4	5	6	6	6	4	6	6	4	4	4	4	3	4	4	4	3	4	5	3	5	4	4	4	4	5	2	2	1	2	2	2	1	2	2	2	2	57	4	3	2	43	31	21	22	15	16	41	18
5	5	5	5	4	4	4	4	4	5	5	6	6	6	6	6	4	4	5	4	5	4	4	5	4	4	3	2	1	2	1	2	1	3	1	2	2	32	4	3	2	36	44	20	16	24	20	43	18
	3	3	2	2	2	2	2	2	2	2	2	2	3	2	3	4	5	4	4	5	4	5	5	4	5	2	2	1	2	2	2	1	2	1	3	2	39	4	4	4	21	18	13	8	10	8	45	18
6	6	5	5	2	3	3	4	4	4	6	2	3	4	4	4	2	1	2	1	1	4	1	3	4	1	3	3	1	3	2	1	1	2	1	2	2	45	4	4	5	34	31	22	12	15	16	20	19
5	5	2	4	3	2	3	4	5	3	6	5	3	3	5	5	4	2	3	3	4	2	2	3	4	2	3	2	1	2	1	3	1	4	1	1	2	28	4	4	4	28	35	16	12	16	19	29	19
6	6	5	6	5	5	5	6	6	6	6	6	5	5	6	5	3	3	3	3	3	3	3	2	3	3	2	2	1	1	3	2	1	3	3	1	1	70	4	3	2	44	45	23	21	21	24	29	19
2	2	2	2	2	3	2	2	3	1	2	2	3	2	2	2	4	3	3	4	3	4	4	5	4	3	2	2	1	3	1	2	1	3	2	2	2	65	4	3	3	17	17	8	9	9	8	37	19
5	2	2	5	2	2	2	2	2	3	5	2	2	2	2	2	4	3	3	4	4	4	4	4	4	4	2	2	1	2	2	3	1	2	2	2	2	58	4	3	2	22	20	14	8	8	12	38	19
7	7	6	6	4	6	6	6	2	2	2	2	6	6	6	6	4	2	4	4	4	4	3	4	4	5	4	2	1	1	1	2	1	3	2	2	2	29	4	4	3	48	32	26	22	24	8	38	19
6	6	4	5	5	3	4	4	5	6	6	3	5	5	5	5	4	3	4	4	3	4	4	4	5	3	2	3	1	1	2	4	1	3	1	1	2	38	4	3	2	37	40	21	16	20	20	38	19
7	5	1	1	1	1	1	4	7	1	1	1	1	1	1	4	3	3	5	4	4	4	4	5	4	3	1	1	1	1	3	5	4	1	1	1	1	32	4	4	6	21	17	14	7	7	10	39	19
3	3	3	3	3	3	3	3	5	5	5	5	3	3	3	3	4	3	4	4	3	4	4	5	4	4	3	3	1	1	2	2	1	3	1	2	2	53	4	5	3	24	32	12	12	12	20	39	19
5	4	4	4	4	4	5	4	4	4	4	4	4	5	4	5	5	4	4	5	5	4	2	4	4	4	2	2	2	2	2	2	2	2	2	1	2	46	4	4	3	34	34	17	17	18	16	41	19
6	6	6	6	6	6	6	6	2	2	6	2	2	6	2	2	5	4	5	4	4	4	4	4	4	4	2	2	1	2	1	1	4	2	2	2	1	44	4	4	1	48	24	24	24	12	12	42	19
4	5	3	5	3	3	3	3	2	5	6	2	2	2	2	2	3	1	5	2	2	4	1	3	3	1	4	4	1	1	1	4	2	1	1	1	1	26	4	3	1	29	23	17	12	8	15	25	20
5	5	4	3	2	3	6	5	5	5	6	6	6	3	5	5	4	4	3	4	4	4	3	4	4	4	2	3	3	2	1	3	1	2	1	2	2	36	4	4	4	33	41	17	16	19	22	38	20
7	6	6	6	6	5	5	5	5	4	4	4	4	4	5	5	4	4	4	4	4	4	4	4	4	4	2	3	3	3	1	4	1	1	1	1	2	51	4	4	1	46	35	25	21	18	17	40	20
3	3	3	3	3	3	3	3	5	5	5	5	5	5	5	5	4	4	4	4	4	4	4	4	4	4	2	2	2	2	2	2	2	2	2	2	2	60	4	3	2	24	40	12	12	20	20	40	20
4	4	4	4	4	4	4	4	4	4	5	5	4	4	6	5	4	3	4	4	4	4	5	5	4	4	2	1	1	2	1	2	1	4	4	2	2	48	4	3	2	32	37	16	16	19	18	41	20
7	7	7	4	1	2	3	4	4	5	4	6	4	4	3	7	5	5	5	4	5	2	5	5	4	3	2	3	1	2	1	1	1	2	3	4	2		4	3	1	35	37	25	10	18	19	43	20
2	2	2	6	2	2	2	2	2	2	6	2	2	2	2	2	4	4	5	4	5	4	4	5	5	5	2	2	2	2	2	2	2	2	2	2	1	39	4	4	1	20	20	12	8	8	12	45	20
3	5	5	5	5	5	5	5	4	5	5	5	5	5	5	5	4	3	5	5	5	4	5	5	5	4	3	2	1	1	2	3	1	3	1	3	2	34	4	3	2	38	39	18	20	20	19	45	20
4	4	4	4	4	4	4	4	5	5	5	5	5	5	5	5	5	5	5	5	5	5	5	5	5	5	3	2	2	3	1	2	1	2	2	2	2	53	4	4	4	32	40	16	16	20	20	50	20
5	6	1	5	3	5	5	5	1	1	5	5	3	5	5	5	5	3	4	3	1	5	1	1	2	3	4	3	1	1	2	5	2	1	1	1	2	53	4	3	3	35	30	17	18	18	12	28	21
3	3	2	3	3	3	3	3	3	3	3	3	3	3	3	3	4	3	3	4	2	3	4	5	4	3	2	3	3	3	2	1	2	1	1	3	2	27	4	5	2	23	24	11	12	12	12	35	21
6	6	6	6	6	6	6	6	6	6	6	6	6	6	6	6	4	3	4	4	4	4	4	4	4	4	2	2	1	1	1	2	1	3	4	4	2	46	4	4	3	48	48	24	24	24	24	39	21
3	3	2	2	1	2	3	3	3	3	3	3	3	2	3	2	5	4	5	5	5	4	5	5	5	5	1	2	2	3	2	3	1	2	3	2	2	44	4	3	3	19	22	10	9	10	12	48	21
3	1	7	4	1	1	2	5	2	4	5	4	4	4	4	3	1	3	1	2	3	2	2	2	2	3	1	2	2	2	1	3	2	3	3	3	2	31	4	3	3	24	30	15	9	15	15	21	22
5	5	3	2	3	3	3	3	3	2	2	3	3	3	3	3	4	4	4	4	4	4	4	4	4	4	2	2	2	2	2	3	2	3	2	2	2	29	4	4	3	27	22	15	12	12	10	40	22
5	5	4	5	3	3	3	3	3	3	5	5	4	3	4	4	4	4	4	4	4	4	4	4	4	4	3	3	2	1	1	2	3	3	2	2	2	37	4	4	4	31	31	19	12	15	16	40	22
7	7	1	1	1	1	1	1	1	1	1	1	1	1	1	1	5	5	5	5	5	3	5	5	5	5	2	3	1	3	2	2	2	3	2	2	2	63	4	2	2	20	8	16	4	4	4	48	22
2	2	3	2	4	4	3	3	2	2	2	3	4	3	3	3	4	4	3	4	3	4	3	4	3	3	3	2	2	2	2	3	3	3	1	2	1	28	4	5	5	23	22	9	14	13	9	35	23
5	4	3	5	3	3	3	3	5	3	5	3	3	3	3	3	4	3	4	3	4	4	3	4	4	3	1	3	1	4	1	3	1	3	2	4	2	27	4		1	29	28	17	12	12	16	36	23
4	6	5	5	2	3	6	2	6	3	6	6	2	3	3	3	4	2	3	3	2	3	4	4	3	2	3	2	3	3	1	1	2	4	3	2	2	27	4	3	1	33	32	20	13	11	21	30	24
6	6	6	6	2	4	4	4	4	4	4	4	4	4	4	4	4	4	5	2	3	4	3	2	4	3	2	3	1	3	1	3	2	2	4	3	2	46	4	3	1	38	32	24	14	16	16	34	24
6	6	6	5	3	4	3	2	2	2	2	2	5	3	3	3	4	4	4	4	4	4	4	5	4	4	3	3	3	2	2	2	3	2	2	2	1	40	4	4	2	35	22	23	12	14	8	41	24
5	4	4	3	2	2	4	2	5	5	5	4	4	4	4	3	4	4	4	4	3	5	4	5	4	4	1	2	1	3	2	3	3	4	2	3	2	47	4	5	5	26	34	16	10	15	19	41	24
6	5	3	6	4	5	5	5	6	6	7	6	3	3	6	6	5	4	4	4	5	4	5	5	5	4	1	3	2	2	1	3	2	4	4	2	2	46	4	4	4	39	43	20	19	18	25	45	24
4	5	4	4	6	5	3	4	4	5	5	4	6	5	5	5	4	4	4	4	4	3	5	4	4	5	2	2	2	2	2	4	1	4	4	2	2	45	4	3	4	35	39	17	18	21	18	41	25
6	6	3	3	3	3	6	4	6	6	5	5	2	3	4	4	4	3	5	5	5	5	4	5	4	4	3	2	3	2	2	3	2	3	3	2	2	48	4	2	2	34	35	18	16	13	22	44	25
4	5	4	4	5	5	4	4	3	3	4	4	4	4	5	5	3	3	4	4	4	3	3	4	4	3	2	2	3	3	2	3	2	3	3	3	1	29	4	3	3	35	32	17	18	18	14	35	26
6	5	7	5	5	3	5	3	5	3	3	2	5	2	5	5	4	4	4	4	3	4	3	4	4	4	2	2	4	2	2	2	3	2	3	4	1	49	4	5	5	39	30	23	16	17	13	38	26
5	5	5	4	4	5	5	4	5	5	5	5	5	4	5	5	4	2	4	4	5	5	4	3	3	4	3	1	3	2	2	3	2	3	4	3	1	41	4	4	4	37	39	19	18	19	20	38	26
4	5	5	3	4	4	5	4	5	3	4	4	3	3	5	6	4	5	4	4	3	3	4	5	3	5	2	3	3	2	2	2	3	3	3	3	1	24	4	4	5	34	33	17	17	17	16	40	26
6	3	6	5	2	4	3	4	5	2	5	5	3	5	7	6	4	5	4	2	5	4	4	4	5	4	2	3	2	3	4	1	3	3	3	2	1	28	4	2	1	33	38	20	13	21	17	41	26
4	5	5	3	4	5	2	3	2	1	4	4	5	4	5	5	5	4	5	5	3	4	4	5	5	3	3	3	2	3	1	3	1	4	3	3	2	35	4	3	2	31	30	17	14	19	11	43	26
6	6	3	6	6	6	6	6	5	4	6	6	2	3	5	5	4	4	4	2	3	3	4	4	4	4	3	2	4	4	4	2	2	2	2	2	1	32	4	4	3	45	36	21	24	15	21	36	27
5	4	4	4	5	4	4	5	6	5	4	5	5	5	5	5	5	4	3	4	2	4	5	3	4	3	3	3	3	3	2	3	2	3	2	3	2	29	4	4	6	35	40	17	18	20	20	37	27
7	4	6	7	5	5	5	5	7	7	5	5	5	4	4	5	5	5	5	5	5	5	5	5	4	5	3	4	2	1	2	4	1	4	5	1	1	22	4	3	1	44	42	24	20	18	24	49	27
3	2	3	3	4	4	4	4	3	3	3	3	4	4	4	4	2	2	1	2	2	2	2	2	2	2	4	2	4	3	2	3	4	2	2	2	2	54	4	4	4	27	28	11	16	16	12	19	28
3	3	3	3	1	2	1	2	2	2	3	3	3	3	4	5	4	4	3	3	2	3	4	3	3	3	3	3	2	3	2	3	3	3	3	3	2	30	4	5	2	18	25	12	6	15	10	32	28
3	4	3	4	4	4	5	4	3	4	5	6	5	4	4	5	1	3	5	4	5	2	4	1	2	4	2	4	1	2	3	1	3	5	3	5	1	22	4	4	3	31	36	14	17	18	18	31	29
4	4	6	6	6	6	6	5	4	4	4	4	6	6	6	6	4	3	4	3	3	5	3	3	4	3	4	4	2	2	1	4	2	3	4	3	2		4	2	3	43	40	20	23	24	16	35	29
7	7	1	4	4	4	4	4	4	4	1	4	4	4	4	4	3	3	3	3	3	3	3	3	3	3	3	3	3	3	3	3	3	3	3	3	2	35	4	3	6	35	29	19	16	16	13	30	30
4	4	4	4	3	4	4	4	3	4	4	4	4	4	4	4	3	3	3	3	3	3	3	3	3	3	3	3	3	3	3	3	3	3	3	3	1	57	4	3	2	31	31	16	15	16	15	30	30
4	4	4	4	4	4	4	4	4	4	4	4	4	4	4	4	3	3	3	3	3	3	3	3	3	3	3	3	3	3	3	3	3	3	3	3	2	51	4	3	2	32	32	16	16	16	16	30	30
4	4	4	4	4	4	4	4	4	4	4	4	4	4	4	4	3	3	3	3	3	3	3	3	3	3	3	3	3	3	3	3	3	3	3	3	1	44	4	2	2	32	32	16	16	16	16	30	30
4	4	4	4	4	4	4	4	4	4	4	4	4	4	4	4	3	3	3	3	3	3	3	3	3	3	3	3	3	3	3	3	3	3	3	3	1	39	4	3	3	32	32	16	16	16	16	30	30
7	7	1	6	1	3	4	6	7	5	3	2	6	5	6	7	5	5	5	3	4	4	3	4	5	5	2	2	5	3	1	2	2	3	5	5	1		4	4	3	35	41	21	14	24	17	43	30
5	4	5	5	5	4	5	5	5	5	5	5	5	3	3	3	3	3	3	4	3	3	4	4	3	3	4	2	3	3	1	3	4	4	4	3	1	40	4	3	2	38	34	19	19	14	20	33	31
3	5	5	5	3	3	2	3	5	3	3	3	5	3	3	3	4	3	4	4	4	4	4	4	3	3	1	4	3	3	3	3	4	4	3	3	2	34	4	3	1	29	28	18	11	14	14	37	31
6	6	6	6	6	6	5	6	6	6	6	6	6	6	5	6	5	4	4	4	3	4	4	4	4	4	4	3	3	3	2	3	3	4	3	3	1	33	4	4	2	47	47	24	23	23	24	40	31
7	6	4	4	3	4	5	4	4	2	4	3	3	3	4	4	4	2	2	3	1	3	4	5	4	3	4	3	2	3	3	4	3	4	3	3	2	38	4	3	2	37	27	21	16	14	13	31	32
4	4	5	6	6	4	5	5	5	5	5	4	3	2	5	6	5	4	4	4	2	4	5	4	5	4	2	3	3	3	4	3	2	3	4	5	1	24	4	4	5	39	35	19	20	16	19	41	32
4	4	4	5	5	5	5	5	3	3	4	5	6	6	5	5	4	2	3	2	2	4	2	5	4	4	4	5	2	4	3	5	3	4	1	4	2	37	4	2	5	37	37	17	20	22	15	32	35
6	6	4	2	6	6	6	6	6	6	6	6	6	6	6	6	4	4	2	5	5	3	4	3	3	3	2	3	4	5	1	4	3	5	4	5	2	63	4	2	3	42	48	18	24	24	24	36	36
6	5	5	3	2	2	3	3	5	3	3	2	3	3	5	5	2	1	2	1	1	4	1	4	4	2	5	5	4	5	3	5	5	3	1	5	2	35	4	4	1	29	29	19	10	16	13	22	41
7	7	7	7	7	7	7	7	7	7	7	7	7	7	7	7	5	5	5	5	5	5	5	5	5	5	5	5	5	5	5	5	5	5	5	5	1	43	4	2	1	56	56	28	28	28	28	50	50
