# Supplementary material for: Justice beliefs for self and others: Associations with positive and negative affectivity in African Americans and White Americans
Source: PLoS One. 2024 Feb 26;19(2):e0297762. doi: 10.1371/journal.pone.0297762 (PMC10896541; doi:10.1371/journal.pone.0297762)
Supplement: S2 File — (CSV) [file pone.0297762.s002.csv]

ODJW1	ODJW2	ODJW3	ODJW4	OPJW1	OPJW2	OPJW3	OPJW4	SDJW1	SDJW2	SDJW3	SDJW4	SPJW1	SPJW2	SPJW3	SPJW4	PA1	PA3	PA5	PA9	PA10	PA12	PA14	PA16	PA17	PA19	NA2	NA4	NA6	NA7	NA8	NA9	NA13	NA15	NA18	NA20	Gender	Age	Ethnic	Education	Income	pa	na	other	self	djother	pjother	pjself	djself
2	2	2	2	3	2	2	2	1	1	1	1	1	1	1	1	5	5	4	4	4	3	4	4	4	3	2	2	2	1	1	2	2	2	1	1	2	45	1	4	2	40	16	17	8	8	9	4	4
2	6	4	6	4	2	6	6	1	1	1	1	2	1	1	1	5	4	1	5	4	4	4	5	5	5	4	4	1	3	4	3	2	4	3	4	1	54	1	5	4	42	32	36	9	18	18	5	4
1	1	2	2	1	2	2	2	1	2	3	2	1	2	2	1	3	3	2	3	4	4	4	4	4	4	2	2	1	1	3	1	1	2	2	2	1	67	1	4	1	35	17	13	14	6	7	6	8
5	5	5	5	5	5	5	5	2	2	2	2	3	2	2	2	5	4	4	5	3	4	5	5	5	4	2	3	3	4	3	3	3	3	1	4	2	44	1	2	4	44	29	40	17	20	20	9	8
1	1	1	1	5	1	7	4	1	1	1	1	1	7	5	4	5	4	5	5	5	5	5	5	5	5	3	2	2	4	3	3	1	1	1	1	2	36	1	4	3	49	21	21	21	4	17	17	4
2	5	4	3	3	1	4	4	1	1	6	4	2	3	2	2	5	4	3	3	1	3	3	3	3	3	5	5	4	4	1	4	5	5	4	4	2	53	1	3	1	31	41	26	21	14	12	9	12
1	2	1	1	1	4	2	4	3	3	2	2	3	3	3	3	3	1	2	2	1	2	3	2	3	2	1	1	1	1	1	3	1	2	2	1	2	64	1	2	3	21	14	16	22	5	11	12	10
3	2	2	2	3	4	3	3	3	2	3	2	3	3	3	3	3	1	3	3	2	4	4	3	2	4	2	2	4	3	2	4	3	3	2	3	1	37	1	3	3	29	28	22	22	9	13	12	10
3	3	3	3	3	3	3	3	3	3	3	3	2	3	3	3	2	2	1	2	1	1	2	2	2	1	5	5	5	2	3	4	1	2	4	2	2	41	1	4	3	16	33	24	23	12	12	11	12
3	3	3	3	3	3	3	3	3	3	3	3	3	3	3	3	4	4	4	4	3	4	4	4	4	4	2	2	1	1	1	2	1	2	1	1	2	46	1	4	2	39	14	24	24	12	12	12	12
4	3	3	3	3	3	3	3	3	3	3	3	3	3	3	3	3	2	3	3	3	3	3	3	3	3	3	3	3	3	3	3	3	3	3	2	1	29	1	3	3	29	29	25	24	13	12	12	12
3	4	3	5	2	2	4	4	2	4	3	4	2	2	4	3	4	4	5	5	3	3	4	5	4	4	3	4	2	3	1	2	1	3	3	2	2	39	1	2	3	41	24	27	24	15	12	11	13
1	3	2	6	3	2	5	2	6	5	7	1	2	1	1	3	4	1	2	5	2	5	3	1	1	2	1	3	1	3	4	1	2	4	3	1	1	37	1	4	6	26	23	24	26	12	12	7	19
4	3	3	3	2	3	3	3	5	3	4	3	2	3	3	3	3	2	3	3	3	2	2	4	3	3	3	3	2	3	2	2	2	3	2	2	1	42	1	3	1	28	24	24	26	13	11	11	15
1	3	2	6	3	2	5	2	6	5	7	1	2	1	1	3	3	5	1	4	1	3	1	4	5	1	4	2	5	2	3	1	2	3	2	5	1	37	1	4	6	28	29	24	26	12	12	7	19
3	3	3	3	3	3	5	3	3	4	4	4	3	3	3	3	4	4	4	5	5	4	4	4	4	4	2	2	2	2	2	2	2	3	2	2	1	61	1	3	2	42	21	26	27	12	14	12	15
3	3	3	4	2	2	2	2	3	4	4	4	3	3	3	4	4	2	4	4	4	4	4	5	3	5	4	4	5	4	4	5	5	5	4	4	2	48	1	4	2	39	44	21	28	13	8	13	15
3	3	3	3	2	3	3	3	3	3	5	3	4	3	3	4	4	3	2	3	3	3	3	4	3	2	3	3	1	2	2	4	2	4	3	4	2	58	1	4	3	30	28	23	28	12	11	14	14
1	5	3	4	2	3	3	3	6	1	5	5	2	1	4	4	5	3	3	1	2	3	4	1	2	1	3	2	2	2	1	3	2	4	3	1	2	21	1	3	1	25	23	24	28	13	11	11	17
5	5	3	5	4	5	3	3	3	3	3	3	5	5	3	3	3	3	5	4	4	3	2	4	4	3	4	4	1	3	4	4	1	3	2	4	2	47	1	3	6	35	30	33	28	18	15	16	12
5	5	5	5	3	4	4	3	3	3	3	4	3	3	3	6	4	4	3	4	3	2	4	4	4	5	3	3	3	3	3	2	2	2	4	4	1	51	1	4	3	37	29	34	28	20	14	15	13
6	7	6	5	2	1	4	4	5	4	4	5	2	2	3	3	4	3	5	3	3	3	3	3	3	3	2	2	2	3	3	3	3	3	3	3	1	39	1	3	2	33	27	35	28	24	11	10	18
6	7	4	6	3	3	4	3	5	6	6	3	3	3	1	1	4	3	4	4	5	4	3	4	5	3	2	4	2	1	1	3	1	2	2	1	1	54	1	3	2	39	19	36	28	23	13	8	20
3	5	2	5	2	2	2	2	3	3	5	3	4	4	4	3	5	3	3	4	2	3	2	4	4	4	2	2	2	2	1	3	1	2	1	1	2	62	1	3	1	34	17	23	29	15	8	15	14
3	4	3	3	3	3	3	3	3	3	4	4	3	4	4	4	4	4	3	4	4	4	4	4	4	4	4	4	3	3	3	4	3	4	3	4	2	30	1	3	2	39	35	25	29	13	12	15	14
4	4	4	4	3	1	4	4	4	3	4	4	3	3	4	4	3	4	2	1	1	1	1	4	1	3	4	5	1	1	5	5	1	3	4	2	1	50	1	4	6	21	31	28	29	16	12	14	15
3	3	3	6	4	4	3	3	3	3	5	3	4	5	3	3	5	3	5	4	4	3	2	4	3	3	2	3	2	2	3	3	2	2	3	3	1	58	1	3	6	36	25	29	29	15	14	15	14
5	3	2	4	1	1	3	2	2	1	6	2	5	5	4	5	4	4	4	4	3	4	4	4	4	4	3	3	2	2	3	3	1	3	3	2	2	52	1	4	2	39	25	21	30	14	7	19	11
2	2	3	3	4	4	3	4	5	4	5	3	3	3	4	3	3	2	2	2	3	2	3	2	3	2	4	1	1	1	1	2	1	2	2	1	1	54	1	3	3	24	16	25	30	10	15	13	17
6	4	3	3	3	3	3	3	4	3	3	3	4	4	5	4	3	3	3	4	3	4	2	3	3	3	2	3	1	2	1	2	1	2	2	2	2	41	1	2	2	31	18	28	30	16	12	17	13
7	7	2	5	1	2	2	5	3	6	6	6	3	2	2	2	4	3	2	2	2	4	1	2	2	2	5	5	1	1	3	3	4	4	4	5	1	48	1	2	1	24	35	31	30	21	10	9	21
5	6	3	5	1	1	2	2	5	5	5	5	3	2	3	3	4	3	4	3	2	3	2	3	2	3	4	2	2	2	1	2	4	5	5	2	2	50	1	2	1	29	29	25	31	19	6	11	20
4	4	3	4	3	3	3	3	4	5	5	4	4	3	3	3	4	4	4	3	4	4	4	4	4	3	3	4	3	2	4	3	1	3	3	2	1	26	1	4	3	38	28	27	31	15	12	13	18
3	6	4	4	4	4	4	4	3	4	4	4	4	4	4	4	3	3	3	3	4	4	4	3	3	5	1	1	1	1	3	1	1	2	1	1	2	35	1	2	2	35	13	33	31	17	16	16	15
3	3	5	5	3	2	6	6	3	2	2	3	5	5	6	5	4	3	4	4	3	4	3	4	3	4	3	3	3	2	3	4	2	4	3	3	2	56	1	3	2	36	30	33	31	16	17	21	10
4	5	5	5	4	5	5	6	4	4	3	4	4	4	4	4	3	2	3	2	3	3	3	4	3	3	2	3	1	2	2	4	2	2	1	2	1	32	1	2	3	29	21	39	31	19	20	16	15
1	1	3	2	3	1	2	1	1	1	7	7	3	1	6	6	5	5	4	5	5	1	5	5	5	2	3	4	3	5	3	3	1	5	4	2	2	53	1	3	3	42	33	14	32	7	7	16	16
3	2	2	2	2	2	2	2	5	4	4	3	5	5	3	3	4	4	2	4	4	4	4	4	3	4	2	2	1	1	2	3	2	2	2	2	1	67	1	5	2	37	19	17	32	9	8	16	16
1	2	2	3	2	2	4	4	3	4	4	4	4	4	4	5	4	2	3	3	3	3	2	3	3	3	3	4	2	4	1	4	2	4	3	4	2	39	1	2	3	29	31	20	32	8	12	17	15
3	3	3	3	3	3	3	3	5	5	5	5	3	3	3	3	3	3	3	3	3	3	3	3	3	2	3	3	2	2	3	3	2	2	2	2	1	44	1	5	5	29	24	24	32	12	12	12	20
5	5	3	5	2	2	2	2	6	6	6	6	2	2	2	2	4	2	4	4	5	4	4	5	5	5	4	2	2	1	2	2	1	2	2	1	2	49	1	5	4	42	19	26	32	18	8	8	24
4	4	4	4	3	3	3	3	4	4	4	4	4	4	4	4	4	3	4	4	4	4	4	4	4	4	2	2	1	2	2	3	1	3	2	2	2	53	1	4	3	39	20	28	32	16	12	16	16
4	4	4	4	4	4	4	4	4	4	4	4	4	4	4	4	3	3	3	3	3	3	3	3	3	3	3	3	3	3	3	3	3	3	3	3	2	52	1	2	1	30	30	32	32	16	16	16	16
4	4	4	4	4	4	4	4	4	4	4	4	4	4	4	4	3	3	3	3	3	3	3	3	3	3	3	3	3	3	3	3	3	3	3	3	1	47	1	4	1	30	30	32	32	16	16	16	16
4	4	4	4	4	4	4	4	4	4	4	4	4	4	4	4	3	3	3	3	3	3	3	3	3	3	3	3	3	3	3	3	3	3	3	3	2	23	1	4	1	30	30	32	32	16	16	16	16
6	2	1	6	1	1	1	2	6	5	6	2	3	4	3	4	5	1	1	1	1	1	1	1	2	2	4	2	2	2	3	4	1	2	3	2	2	47	1	3	2	16	25	20	33	15	5	14	19
4	4	4	5	3	3	4	4	5	5	5	4	3	4	4	3	3	3	5	4	4	3	3	5	5	4	1	1	2	1	1	3	1	2	2	2	2	25	1	2	2	39	16	31	33	17	14	14	19
5	4	5	4	3	3	3	4	5	5	5	5	3	3	4	3	4	5	4	4	3	4	4	5	4	4	1	2	2	2	2	3	2	2	2	2	1	58	1	3	6	41	20	31	33	18	13	13	20
5	6	3	4	2	3	5	5	5	2	3	2	5	4	6	6	4	4	4	4	2	4	4	4	4	4	1	1	1	1	1	2	1	1	1	1	2	59	1	3	2	38	11	33	33	18	15	21	12
7	5	4	5	3	3	3	3	5	4	4	4	4	4	4	4	4	4	3	3	5	4	5	5	5	4	4	3	1	3	2	3	2	3	3	2	2	25	1	2	2	42	26	33	33	21	12	16	17
4	5	4	5	3	5	4	4	5	3	6	3	5	3	4	4	3	3	2	4	4	4	3	3	3	3	2	2	1	2	1	3	1	2	1	1	2	57	1	2	1	32	16	34	33	18	16	16	17
6	6	6	4	3	3	5	5	5	3	5	3	2	5	5	5	4	3	3	4	4	4	4	5	5	3	1	1	2	1	3	2	2	1	1	1	1	65	1	3	2	39	15	38	33	22	16	17	16
6	5	2	5	1	1	2	2	6	6	6	5	3	3	3	2	4	3	4	3	4	4	1	4	4	4	2	1	1	1	1	2	1	3	1	1	1	55	1	3	1	35	14	24	34	18	6	11	23
3	3	3	3	3	3	3	3	3	5	3	5	5	3	5	5	3	3	3	4	3	3	4	3	3	3	3	2	3	3	2	2	3	3	2	3	2	57	1	3	2	32	26	24	34	12	12	18	16
4	4	4	4	3	3	3	3	4	4	4	4	6	4	4	4	4	4	4	4	2	4	4	5	4	4	2	2	1	1	1	2	2	2	1	1	1	62	1	4	2	39	15	28	34	16	12	18	16
5	5	4	4	4	4	4	4	5	4	4	4	5	4	4	4	3	2	3	3	3	3	3	4	3	3	4	5	3	3	1	4	1	2	2	1	2	62	1	2	2	30	26	34	34	18	16	17	17
5	4	4	5	5	4	4	4	5	4	5	4	4	4	4	4	4	4	4	4	5	4	4	5	4	4	2	2	1	2	1	3	1	3	2	2	2	49	1	4	2	42	19	35	34	18	17	16	18
5	5	5	5	5	5	5	5	3	4	3	4	5	5	5	5	4	4	3	4	3	4	5	4	4	4	2	2	1	1	1	2	1	3	1	2	2	45	1	3	6	39	16	40	34	20	20	20	14
5	5	5	5	5	6	5	5	5	2	2	5	5	5	5	5	2	2	2	2	3	2	2	3	2	2	4	3	1	2	1	2	1	2	3	2	2	61	1	2	3	22	21	41	34	20	21	20	14
2	2	2	2	4	3	3	3	5	4	5	5	4	4	4	4	4	3	4	3	3	4	3	4	3	3	2	3	1	2	1	3	1	2	2	2	2	59	1	5	5	34	19	21	35	8	13	16	19
6	6	3	5	3	3	3	5	6	3	5	5	3	3	5	5	3	3	4	3	4	4	3	3	4	2	2	1	1	2	1	1	1	3	3	1	1	55	1	3	3	33	16	34	35	20	14	16	19
2	2	2	3	2	2	2	3	6	6	6	6	3	3	3	3	5	3	4	5	5	4	5	4	5	4	2	2	1	2	1	2	1	2	1	2	2	24	1	4	5	44	16	18	36	9	9	12	24
3	3	2	3	1	2	3	2	5	6	7	6	3	3	3	3	4	3	3	3	3	4	3	4	4	4	3	3	2	2	3	4	2	4	3	2	1	63	1	3	1	35	28	19	36	11	8	12	24
6	3	2	2	3	3	2	3	6	6	3	5	3	3	5	5	4	4	4	4	3	4	5	4	4	5	3	3	2	3	1	1	2	3	2	3	2	56	1	4	2	41	23	24	36	13	11	16	20
5	5	3	3	5	5	5	5	5	5	5	3	5	3	5	5	4	4	3	4	4	3	3	4	4	4	2	2	2	2	2	3	2	2	2	2	1	51	1	4	3	37	21	36	36	16	20	18	18
7	7	5	5	6	6	5	5	4	6	5	5	5	6	2	3	5	3	5	4	4	2	4	1	1	5	2	1	1	1	1	2	1	2	1	3	2	32	1	4	4	34	15	46	36	24	22	16	20
3	3	2	3	1	3	5	4	5	3	4	3	5	6	5	6	5	5	4	5	3	3	3	5	3	5	2	3	1	1	1	3	1	1	2	1	2	40	1	2	3	41	16	24	37	11	13	22	15
5	3	4	3	4	4	3	4	4	5	5	5	5	4	5	4	3	3	3	3	3	3	3	3	3	3	2	1	2	2	1	2	2	2	3	3	1	45	1	4	4	30	20	30	37	15	15	18	19
6	5	2	5	3	3	3	3	6	3	6	6	5	5	3	3	3	2	3	1	4	2	2	4	2	1	3	2	3	2	1	4	3	1	3	1	2	29	1	4	5	24	23	30	37	18	12	16	21
6	5	3	5	3	3	5	4	5	3	5	5	4	4	5	6	4	3	5	4	5	4	4	4	4	4	1	1	1	1	2	1	1	1	1	1	2	56	1	3	5	41	11	34	37	19	15	19	18
2	3	3	2	4	4	2	2	5	6	6	5	4	4	4	4	4	2	3	4	3	4	3	4	4	3	2	1	1	3	1	3	1	3	2	1	2	65	1	4	3	34	18	22	38	10	12	16	22
3	3	3	3	3	2	3	3	5	4	5	5	5	4	5	5	4	4	2	4	1	4	4	3	3	3	4	3	3	2	1	4	2	4	4	2	1	30	1	4	5	32	29	23	38	12	11	19	19
4	2	2	4	4	4	4	4	4	4	4	4	7	7	4	4	5	3	5	5	5	5	3	4	5	5	3	2	1	1	1	2	1	1	1	1	2	47	1	4	6	45	14	28	38	12	16	22	16
4	4	5	5	3	3	3	2	3	6	6	6	5	3	5	4	3	3	3	3	3	4	4	4	4	4	2	2	2	2	1	2	2	3	4	3	1	44	1	4	3	35	23	29	38	18	11	17	21
6	5	3	5	3	5	5	5	5	6	5	5	3	4	5	5	4	4	4	4	4	4	4	4	4	4	2	2	1	1	1	2	1	2	2	2	1	40	1	2	2	40	16	37	38	19	18	17	21
6	5	5	5	3	4	5	5	5	5	6	5	4	4	4	5	3	3	2	3	3	3	3	3	3	3	2	2	1	2	1	2	2	3	2	2	2	31	1	5	4	29	19	38	38	21	17	17	21
1	1	3	2	4	5	1	2	5	6	5	5	5	6	3	4	4	2	4	4	5	3	3	5	4	4	1	2	2	2	3	3	2	1	2	1	1	67	1	1	4	38	19	19	39	7	12	18	21
4	4	4	4	2	2	3	3	6	5	5	5	5	4	5	4	3	1	2	1	2	2	3	4	4	3	2	1	1	1	2	2	1	4	3	2	1	30	1	5	5	25	19	26	39	16	10	18	21
5	3	4	4	3	4	4	4	4	5	5	5	5	5	5	5	3	2	2	2	2	1	1	2	1	1	2	1	1	1	1	1	1	1	1	1	2	47	1	3	3	17	11	31	39	16	15	20	19
3	4	4	5	4	4	3	4	5	5	7	6	4	4	4	4	3	4	4	4	5	3	4	4	3	4	2	3	1	2	1	3	1	4	2	3	2	41	1	3	3	38	22	31	39	16	15	16	23
6	6	3	5	5	5	3	3	6	5	6	5	5	4	4	4	4	3	4	4	4	4	4	4	4	3	2	3	1	1	1	4	2	3	2	2	2	65	1	5	4	38	21	36	39	20	16	17	22
5	4	5	5	5	5	5	5	4	5	5	5	5	5	5	5	4	3	3	4	4	3	4	4	4	3	2	2	2	2	1	2	1	2	2	2	2	63	1	2	2	36	18	39	39	19	20	20	19
5	4	5	5	5	5	5	5	5	5	6	4	4	5	5	5	4	3	4	4	5	4	4	3	4	3	2	3	2	3	3	3	2	3	3	3	2	51	1	3	3	38	27	39	39	19	20	19	20
6	5	5	5	5	5	5	5	5	5	5	5	5	4	5	5	3	1	3	2	4	4	2	5	4	3	2	1	1	1	1	3	1	2	1	1	1	52	1	4	6	31	14	41	39	21	20	19	20
6	3	5	5	5	5	6	6	6	2	6	2	5	6	6	6	4	4	4	4	5	4	1	5	5	4	1	1	1	2	1	3	2	2	1	1	2	33	1	4	3	40	15	41	39	19	22	23	16
6	6	5	6	5	5	5	5	5	5	5	5	5	4	5	5	3	2	4	4	4	3	4	5	4	5	3	2	2	2	2	3	1	3	3	1	1	45	1	4	2	38	22	43	39	23	20	19	20
4	4	3	4	3	3	4	4	5	5	5	5	5	5	5	5	4	4	3	4	1	4	3	4	4	4	2	2	1	1	1	2	1	1	1	1	1	61	1	3	3	35	13	29	40	15	14	20	20
3	5	5	3	3	5	3	3	5	5	5	5	5	5	5	5	1	1	1	1	1	3	1	1	3	1	3	3	3	1	2	3	3	3	3	1	2	27	1	4	2	14	25	30	40	16	14	20	20
4	5	4	4	4	4	4	4	5	5	5	5	5	4	5	6	3	2	3	2	2	3	3	3	3	4	4	2	3	2	2	3	3	2	1	2	2	41	1	4	5	28	24	33	40	17	16	20	20
3	3	5	5	5	5	5	5	5	5	5	5	5	5	5	5	3	2	4	4	4	4	4	4	4	4	3	2	4	2	2	3	3	4	3	2	2	53	1	3	1	37	28	36	40	16	20	20	20
5	4	5	4	4	5	5	5	5	5	5	5	5	5	5	5	3	4	1	3	3	2	2	3	3	4	2	3	2	2	1	1	1	5	5	2	2	51	1		2	28	24	37	40	18	19	20	20
5	5	4	5	5	4	5	5	5	5	5	5	5	5	5	5	4	3	4	4	3	4	4	4	4	4	2	2	2	2	2	2	2	2	2	2	2	41	1	2	3	38	20	38	40	19	19	20	20
4	4	4	4	6	6	4	6	4	4	4	4	6	6	6	6	3	3	3	3	3	3	3	3	3	3	5	5	2	5	5	5	3	3	5	5	2	58	1	2	6	30	43	38	40	16	22	24	16
5	5	5	4	5	5	5	5	5	5	5	5	5	5	5	5	4	3	4	3	3	4	4	4	4	3	2	3	2	1	1	2	2	3	2	2	2	63	1	3	6	36	20	39	40	19	20	20	20
6	6	4	4	6	6	3	4	6	6	6	6	5	4	3	4	5	2	3	4	1	4	5	5	4	3	3	2	3	3	2	2	1	2	1	2	2	58	1	4	6	36	21	39	40	20	19	16	24
5	5	5	5	5	5	5	5	5	5	5	5	5	5	5	5	4	4	4	4	4	4	4	4	4	4	1	1	1	1	1	1	1	1	1	1	1	70	1	3	3	40	10	40	40	20	20	20	20
5	5	5	5	5	5	5	5	5	5	5	5	5	5	5	5	2	2	2	2	2	2	2	2	2	2	1	2	1	1	1	3	1	1	1	1	2	31	1	2	2	20	13	40	40	20	20	20	20
5	5	5	5	5	5	5	5	5	5	5	5	5	5	5	5	4	3	3	3	3	5	4	4	5	4	3	2	2	2	1	3	2	3	3	1	2	45	1	4	3	38	22	40	40	20	20	20	20
6	6	6	6	4	4	4	4	6	6	6	6	4	4	4	4	4	3	3	2	2	4	2	4	2	2	4	3	4	4	4	4	4	3	3	4	2	33	1	5	3	28	37	40	40	24	16	16	24
6	5	5	6	5	5	5	5	6	5	5	4	5	5	5	5	4	4	4	4	5	4	3	3	3	5	2	1	1	3	1	2	1	1	2	2	1	54	1	4	5	39	16	42	40	22	20	20	20
6	6	6	6	6	6	6	6	5	5	5	5	5	5	5	5	4	3	2	4	2	3	4	4	4	3	3	3	4	4	2	3	3	4	4	4	2	73	1	3	2	33	34	48	40	24	24	20	20
2	2	2	2	3	3	2	2	6	5	5	5	5	5	5	5	4	4	4	4	5	4	4	5	5	4	1	2	1	3	1	2	1	3	1	1	2	62	1	2	4	43	16	18	41	8	10	20	21
3	3	3	4	3	3	3	3	5	5	6	5	5	5	5	5	4	1	3	1	2	3	1	3	4	2	1	1	1	1	2	2	1	3	2	1	2	32	1	3	4	24	15	25	41	13	12	20	21
6	5	4	4	5	4	4	5	6	6	7	7	6	4	3	2	3	4	4	4	4	3	3	4	2	4	3	4	5	5	4	3	3	5	3	3	1	37	1	4	4	35	38	37	41	19	18	15	26
5	4	5	4	5	5	5	5	5	5	5	5	6	5	5	5	4	3	3	2	4	3	2	4	3	3	2	3	2	1	2	2	1	2	1	1	1	37	1	3	2	31	17	38	41	18	20	21	20
6	4	4	4	5	5	5	5	6	5	5	5	5	5	5	5	4	4	1	4	5	2	3	2	3	2	3	4	2	3	1	4	1	4	4	4	2	26	1	2	2	30	30	38	41	18	20	20	21
6	6	5	5	3	2	6	6	6	6	6	6	3	3	5	6	4	4	5	4	3	4	3	5	4	5	1	1	2	1	1	2	1	2	3	1	2	59	1	2	3	41	15	39	41	22	17	17	24
6	6	3	6	4	5	5	4	6	6	6	5	4	4	5	5	4	3	3	3	1	3	3	3	3	2	3	2	2	3	3	5	4	4	2	3	2	34	1	4	3	28	31	39	41	21	18	18	23
6	6	5	5	5	5	5	5	6	5	5	5	5	5	5	5	5	3	5	3	5	5	4	5	4	5	2	2	3	1	3	3	2	2	3	1	1	36	1	3	6	44	22	42	41	22	20	20	21
6	6	6	5	5	5	5	5	5	5	6	5	5	5	5	5	5	4	2	5	5	3	1	1	3	5	2	1	1	1	1	2	1	1	1	1	1	43	1	3	6	34	12	43	41	23	20	20	21
5	5	5	5	6	6	6	6	6	6	6	5	4	4	5	5	3	2	3	3	3	2	4	4	4	3	2	2	1	2	1	2	1	2	2	2	2	55	1	3	3	31	17	44	41	20	24	18	23
3	4	5	6	5	6	5	5	5	5	5	5	5	5	6	6	3	3	3	3	4	4	4	3	3	4	3	3	3	3	3	4	4	4	3	4	1	65	1	2	4	34	34	39	42	18	21	22	20
6	3	3	5	5	6	6	6	6	4	6	6	6	4	5	5	5	5	5	2	5	5	4	5	5	1	3	2	1	1	1	1	2	2	1	1	2	49	1	2	2	42	15	40	42	17	23	20	22
6	6	6	5	5	5	4	4	6	6	5	5	5	4	5	6	4	2	3	2	2	3	3	2	3	3	1	1	1	1	1	2	1	1	1	1	1	65	1	5	3	27	11	41	42	23	18	20	22
5	3	4	4	4	3	4	4	5	6	4	4	6	6	6	6	5	3	4	4	4	4	3	4	4	2	2	2	2	1	1	1	1	1	1	1	1	50	1	3	1	37	13	31	43	16	15	24	19
5	6	4	5	3	3	2	4	6	6	6	6	4	5	5	5	5	3	5	4	4	5	4	5	5	3	1	1	1	1	1	1	1	1	1	1	2	56	1	5	6	43	10	32	43	20	12	19	24
4	4	4	4	5	3	4	4	4	5	5	5	6	6	6	6	5	3	4	3	4	4	4	4	4	4	1	1	1	1	1	2	1	2	1	1	2	61	1	4	6	39	12	32	43	16	16	24	19
5	5	5	5	5	3	3	3	5	6	6	5	5	6	5	5	3	2	2	2	2	2	3	4	3	2	2	3	4	4	1	3	3	4	2	4	2	27	1	4	4	25	30	34	43	20	14	21	22
4	5	6	6	3	3	4	4	6	6	6	6	5	6	4	4	4	3	4	3	3	3	2	3	3	3	1	2	2	2	2	3	3	4	3	3	1	40	1	4	6	31	25	35	43	21	14	19	24
6	5	5	5	4	3	5	5	5	5	5	5	6	5	6	6	2	1	2	1	1	4	1	1	2	1	2	1	1	1	1	3	1	1	1	1	2	23	1	3	4	16	13	38	43	21	17	23	20
5	5	4	5	5	5	5	5	6	6	6	6	4	5	5	5	5	4	4	4	4	4	3	3	3	4	1	1	2	1	2	2	1	1	1	1	1	67	1	4	3	38	13	39	43	19	20	19	24
7	6	6	6	4	4	5	5	6	6	6	5	5	5	5	5	3	3	3	3	3	3	3	3	3	3	3	3	3	3	3	3	3	3	3	3	1	60	1	3	3	30	30	43	43	25	18	20	23
3	3	3	3	3	2	2	3	6	6	6	6	5	3	6	6	4	1	3	1	2	2	1	3	3	3	4	2	2	2	2	2	2	2	2	3	1	48	1	4	3	23	23	22	44	12	10	20	24
4	3	3	4	5	5	4	4	6	5	6	5	6	6	5	5	4	3	3	4	4	4	3	3	4	4	2	2	1	1	1	2	1	1	1	1	2	64	1	3	2	36	13	32	44	14	18	22	22
6	5	5	5	5	6	4	4	6	6	6	6	5	5	5	5	5	4	4	4	4	4	4	4	4	4	1	2	2	1	1	1	1	2	1	2	2	51	1	5	6	41	14	40	44	21	19	20	24
5	5	5	5	5	5	5	5	5	6	6	6	6	5	5	5	4	3	4	4	4	4	4	4	4	4	2	2	2	2	1	2	1	1	1	1	2	49	1	3	5	39	15	40	44	20	20	21	23
6	6	6	6	4	4	4	4	6	6	6	6	5	5	5	5	4	3	2	3	4	3	4	3	3	2	3	2	2	2	1	2	1	4	4	1	2	48	1	3	2	31	22	40	44	24	16	20	24
6	5	5	4	5	5	5	5	6	6	6	5	5	5	5	6	4	3	3	4	3	4	3	4	4	4	3	3	2	4	1	3	2	4	4	4	2	57	1	2	3	36	30	40	44	20	20	21	23
6	6	6	5	5	3	5	5	6	6	6	6	5	4	6	5	4	3	3	3	2	3	3	3	3	3	2	2	1	1	1	2	2	2	1	1	2	42	1	3	3	30	15	41	44	23	18	20	24
2	2	2	2	4	4	4	4	6	6	6	6	6	5	5	5	4	3	3	3	3	4	4	3	3	4	1	1	1	1	1	1	1	1	1	1	2	41	1	5	6	34	10	24	45	8	16	21	24
6	5	4	4	3	2	3	4	6	5	5	5	6	6	6	6	5	4	5	5	5	5	5	5	5	5	1	2	2	2	1	2	2	2	1	2	2		1	4	6	49	17	31	45	19	12	24	21
6	6	6	6	3	3	4	3	6	5	6	6	6	5	6	5	4	2	3	3	1	4	1	2	4	1	3	4	2	1	4	5	1	2	1	2	2	53	1	3	4	25	25	37	45	24	13	22	23
5	5	5	5	4	4	5	5	6	6	6	6	5	5	6	5	4	3	3	4	4	4	4	5	3	3	2	2	2	2	1	3	2	3	2	2	1	62	1	3	1	37	21	38	45	20	18	21	24
5	5	5	5	6	6	6	6	5	5	5	6	6	6	6	6	5	4	3	5	3	5	2	2	5	3	2	2	1	3	1	1	1	2	1	2	2	49	1	5	2	37	16	44	45	20	24	24	21
5	3	3	5	3	3	5	3	6	5	5	6	6	6	6	6	4	3	4	4	4	5	4	5	4	4	1	2	1	1	3	2	1	3	2	1	1	65	1	4	3	41	17	30	46	16	14	24	22
6	2	3	5	5	3	3	5	6	6	6	5	6	5	6	6	4	3	4	4	4	4	4	3	4	4	2	1	2	1	1	1	1	1	1	1	1	46	1	4	2	38	12	32	46	16	16	23	23
5	5	3	3	5	3	5	5	6	6	6	6	6	5	5	6	5	5	4	5	4	5	5	5	5	4	1	1	2	1	1	1	1	2	1	1	2	31	1	5	4	47	12	34	46	16	18	22	24
5	5	4	4	5	3	4	4	6	6	5	5	6	6	6	6	4	3	2	2	2	3	3	3	4	2	3	3	3	2	1	2	2	1	1	1	1	48	1	5	2	28	19	34	46	18	16	24	22
5	5	5	5	5	5	5	5	6	5	6	5	6	6	6	6	5	4	3	5	5	5	4	5	5	4	1	1	1	2	1	2	1	2	2	2	2	56	1	4	2	45	15	40	46	20	20	24	22
6	3	2	6	5	6	6	6	6	6	6	5	6	5	6	6	4	4	4	5	4	4	4	2	4	4	2	2	1	1	1	3	1	2	1	2	2	33	1	3	4	39	16	40	46	17	23	23	23
5	5	5	5	6	5	5	5	5	5	6	6	6	6	6	6	4	3	3	4	4	4	4	4	4	4	3	1	1	2	3	3	1	2	1	2	2	53	1	2	6	38	19	41	46	20	21	24	22
6	6	5	6	5	5	5	5	6	5	6	6	6	5	6	6	3	2	2	2	3	2	2	3	2	2	3	4	2	2	3	4	2	2	3	2	2	43	1	5	5	23	27	43	46	23	20	23	23
5	5	5	5	6	6	6	6	6	6	5	5	6	6	6	6	4	3	2	4	3	3	4	3	3	3	1	1	2	2	1	1	2	2	2	2	2	55	1	3	4	32	16	44	46	20	24	24	22
6	6	6	5	6	6	5	6	5	5	6	6	6	6	6	6	4	3	4	3	4	4	3	4	4	4	2	2	1	1	1	2	2	3	1	1	1	58	1	2	1	37	16	46	46	23	23	24	22
5	5	5	5	4	4	5	5	6	6	6	6	6	5	6	6	4	3	2	4	4	4	3	4	4	3	4	4	4	2	4	4	3	4	4	3	2	47	1	4	2	35	36	38	47	20	18	23	24
7	5	5	6	5	4	6	6	6	6	5	6	6	6	6	6	3	2	3	2	3	3	3	3	4	3	2	3	3	1	2	2	2	2	3	1	1		1	5	4	29	21	44	47	23	21	24	23
6	6	6	6	6	6	6	6	5	6	6	6	6	6	6	6	3	2	2	2	3	2	2	3	3	2	2	3	2	2	2	3	1	1	1	2	2	39	1	5	6	24	19	48	47	24	24	24	23
7	6	6	6	6	6	6	6	6	6	5	6	6	6	6	6	4	4	5	4	5	5	5	5	5	5	2	2	1	3	3	2	1	3	2	2	1	64	1	3	4	47	21	49	47	25	24	24	23
6	6	2	6	1	2	3	5	7	7	7	7	5	4	5	6	4	4	3	4	5	4	3	2	2	3	3	5	2	2	3	5	5	3	3	2	2	37	1	5	3	34	33	31	48	20	11	20	28
4	4	4	4	5	5	4	4	6	6	6	6	6	6	6	6	4	2	3	4	2	3	3	3	3	3	1	1	1	1	1	1	1	1	1	1	1	60	1	3	3	30	10	34	48	16	18	24	24
5	4	4	4	4	5	4	4	6	6	6	6	6	6	6	6	4	3	2	3	3	4	3	3	4	3	2	2	2	1	1	2	2	2	2	1	1	53	1	4	5	32	17	34	48	17	17	24	24
6	6	2	6	2	6	2	6	6	6	6	6	6	6	6	6	5	3	4	5	5	4	4	5	5	4	1	3	1	1	4	2	2	2	1	2	2	63	1	2	4	44	19	36	48	20	16	24	24
5	5	5	5	5	3	5	5	6	6	6	6	6	6	6	6	4	3	4	3	4	4	4	4	4	3	2	2	1	1	1	1	1	1	1	1	1	57	1	3	6	37	12	38	48	20	18	24	24
5	2	3	5	6	6	6	5	6	6	6	6	6	6	6	6	4	3	2	4	4	3	2	5	4	2	5	4	2	4	1	4	2	4	2	3	2	55	1	3	3	33	31	38	48	15	23	24	24
6	4	5	5	4	5	5	5	6	6	6	5	7	6	6	6	4	2	5	3	3	4	3	4	4	3	1	1	1	1	1	1	1	3	1	1	2	53	1	5	6	35	12	39	48	20	19	25	23
6	3	5	5	5	5	5	5	6	6	6	6	6	6	6	6	4	4	4	4	4	4	4	5	4	4	2	2	2	1	1	2	2	2	2	2	2	52	1	4	6	41	18	39	48	19	20	24	24
5	3	3	5	6	6	6	6	6	6	6	6	6	6	6	6	4	3	3	4	4	4	4	4	4	4	1	1	1	1	1	1	1	1	1	1	2	69	1	3	2	38	10	40	48	16	24	24	24
6	5	4	4	6	4	5	6	6	6	6	6	6	6	6	6	4	3	4	4	4	4	1	3	3	4	3	3	1	2	1	1	1	1	1	1	1	66	1	4	3	34	15	40	48	19	21	24	24
5	5	5	5	5	5	5	5	6	6	6	6	6	6	6	6	5	5	5	5	5	5	5	5	5	5	3	4	5	5	5	5	2	4	2	2	2	53	1	2	3	50	37	40	48	20	20	24	24
6	4	5	4	6	6	4	6	6	6	6	6	6	6	6	6	5	4	4	4	5	4	4	4	5	3	1	2	1	1	1	2	1	1	1	1	2	59	1	3	3	42	12	41	48	19	22	24	24
6	5	5	6	6	5	5	5	6	6	6	6	6	6	6	6	5	3	4	5	5	5	4	5	5	4	1	2	1	2	1	1	1	2	1	1	1	68	1	3	4	45	13	43	48	22	21	24	24
6	6	5	5	6	6	5	5	6	6	6	6	6	6	6	6	4	2	3	3	3	4	3	4	4	3	3	2	1	1	1	2	1	1	1	1	1	61	1	4	1	33	14	44	48	22	22	24	24
6	5	6	5	6	6	5	6	6	6	6	6	6	6	6	6	3	3	3	1	3	3	1	1	3	2	2	2	1	1	2	2	1	1	1	1	1	50	1	5	2	23	14	45	48	22	23	24	24
5	5	6	6	6	6	6	6	6	6	6	6	6	6	6	6	5	4	4	5	5	5	5	5	5	5	1	1	1	1	1	1	1	1	1	1	2	43	1	3	3	48	10	46	48	22	24	24	24
6	6	5	6	6	6	6	6	6	6	6	6	6	6	6	6	4	3	3	3	3	4	3	4	4	4	1	1	2	1	1	2	2	2	2	1	1	53	1	5	5	35	15	47	48	23	24	24	24
6	6	5	6	6	6	6	6	6	6	6	6	6	6	6	6	4	3	3	3	4	3	3	4	3	3	2	2	1	1	1	2	1	2	2	2	1	70	1	3	3	33	16	47	48	23	24	24	24
6	6	6	5	6	6	6	6	6	6	6	6	6	6	6	6	4	4	3	4	4	4	4	2	4	3	3	3	2	2	1	2	1	3	2	1	2	74	1	3	1	36	20	47	48	23	24	24	24
6	6	6	6	6	6	6	6	6	6	6	6	6	6	6	6	4	2	3	3	3	4	2	4	4	4	2	1	2	1	1	2	2	2	1	1	1	53	1	5	5	33	15	48	48	24	24	24	24
6	6	6	6	6	6	6	6	6	6	6	6	6	6	6	6	4	4	3	4	4	4	3	4	4	3	1	2	2	1	1	3	1	2	1	1	2	44	1	4	6	37	15	48	48	24	24	24	24
6	6	6	6	6	6	6	6	6	6	6	6	6	6	6	6	4	2	4	4	4	4	4	4	4	5	2	2	1	2	2	2	2	2	1	2	2	70	1	3	3	39	18	48	48	24	24	24	24
6	6	6	6	6	6	6	6	6	6	6	6	6	6	6	6	4	2	3	2	2	4	4	4	4	4	2	2	2	2	3	2	2	2	2	2	2	32	1	4	3	33	21	48	48	24	24	24	24
7	7	7	7	7	6	6	6	7	7	7	6	5	5	6	5	4	5	4	4	5	4	4	4	4	5	1	1	1	1	1	1	1	1	1	1	2	47	1	2	2	43	10	53	48	28	25	21	27
2	1	2	3	6	5	3	5	7	6	6	6	6	6	6	6	4	4	3	5	4	4	4	4	4	4	2	2	3	2	2	3	3	3	2	2	1	68	1	5	2	40	24	27	49	8	19	24	25
6	5	4	5	6	7	6	6	6	6	6	6	7	6	6	6	3	3	4	4	4	4	3	3	4	3	2	3	1	2	3	2	1	3	2	1	1	54	1	3	1	35	20	45	49	20	25	25	24
6	6	6	6	6	5	6	7	6	6	7	6	6	6	6	6	4	3	4	4	5	4	4	5	4	4	2	2	1	2	1	2	2	2	1	1	1	54	1	5	4	41	16	48	49	24	24	24	25
7	6	6	6	6	6	5	6	7	5	7	6	6	6	6	6	4	4	4	4	5	4	5	5	5	5	2	2	1	1	2	3	1	2	2	2	2	58	1	3	4	45	18	48	49	25	23	24	25
7	7	7	7	4	4	4	4	5	6	6	6	7	7	7	7	5	4	5	5	4	5	5	5	5	4	1	1	1	2	1	1	1	3	1	1	2	24	1	3	6	47	13	44	51	28	16	28	23
6	6	6	2	6	6	6	6	7	6	6	7	7	6	6	6	3	5	3	4	3	4	4	4	3	4	5	5	1	1	5	5	1	1	1	1	1	43	1	2	4	37	26	44	51	20	24	25	26
6	6	6	6	6	4	6	6	6	6	7	6	7	7	6	6	4	4	4	4	4	3	4	4	4	5	2	2	2	1	1	2	1	2	3	1	2	35	1	4	4	40	17	46	51	24	22	26	25
5	4	6	6	5	5	6	6	6	6	7	6	7	7	7	7	5	3	3	3	1	4	3	3	4	3	2	1	1	1	1	2	1	1	1	1	1	60	1	4	1	32	12	43	53	21	22	28	25
6	6	5	4	6	6	6	6	7	7	7	7	7	6	6	6	5	4	5	5	3	4	5	5	4	4	1	2	1	1	2	3	1	2	2	1	2	73	1	4	1	44	16	45	53	21	24	25	28
6	6	5	6	6	6	6	6	7	6	6	7	7	7	7	7	4	3	4	3	5	3	3	3	3	3	2	2	3	2	3	4	2	3	3	3	2	28	1	1	1	34	27	47	54	23	24	28	26
4	5	6	6	6	6	6	6	7	7	7	7	7	7	6	7	5	4	4	4	5	4	5	5	5	5	1	3	2	3	5	2	3	2	1	1	2	48	1	3	3	46	23	45	55	21	24	27	28
7	7	2	4	2	2	2	2	7	7	7	7	7	7	7	7	5	5	5	5	3	5	5	4	5	4	1	1	1	1	1	1	1	1	1	1	2	35	1	4	2	46	10	28	56	20	8	28	28
5	4	2	2	3	4	5	5	7	7	7	7	7	7	7	7	4	4	4	4	5	5	5	5	4	5	1	1	1	1	1	1	1	1	1	1	2	56	1	2	2	45	10	30	56	13	17	28	28
3	3	3	3	5	5	5	5	7	7	7	7	7	7	7	7	3	2	2	1	2	2	2	2	2	2	3	3	1	2	1	2	1	2	1	2	2	57	1	3	3	20	18	32	56	12	20	28	28
6	3	3	4	5	5	3	5	7	7	7	7	7	7	7	7	4	3	3	4	4	4	3	4	4	3	1	1	2	2	1	1	1	1	1	1	2	67	1	5	2	36	12	34	56	16	18	28	28
7	7	7	7	7	7	7	7	7	7	7	7	7	7	7	7	4	3	4	4	3	5	4	5	5	5	1	1	1	1	1	1	1	1	1	1	1	55	1	3	3	42	10	56	56	28	28	28	28
